# Supplementary material for: Identification of a Core miRNA-Pathway Regulatory Network in Glioma by Therapeutically Targeting miR-181d, miR-21, miR-23b, β-Catenin, CBP, and STAT3
Source: PLoS One. 2014 Jul 9;9(7):e101903. doi: 10.1371/journal.pone.0101903 (PMC4090169; doi:10.1371/journal.pone.0101903)
Supplement: Table S1 — MiRNA and mRNA signatures of each miRNA-pathway regulation in the core module of the MPRN. (XLS) [file pone.0101903.s014.xls]

## Sheet: Sheet1
Table S1. The miRNA and mRNA signatures of each miRNA-pathway regulation in the core module.
Pathway name	MiRNA signature	Gene signatures	Shared interventions
Pathways in cancer	miR-424*	CDK4;HSP90B1;RUNX1;ARAF	-STAT3,-Beta-catenin,-miR-23b
Pathways in cancer	miR-143	CDK4;HSP90B1;RUNX1;ARAF	-STAT3,-Beta-catenin,-miR-23b
Pathways in cancer	miR-503*	CDK4;HSP90B1;RUNX1;ARAF	-STAT3,-Beta-catenin,-miR-23b
Pathways in cancer	miR-99a	CDK4;HSP90B1;RUNX1;ARAF	-STAT3,-Beta-catenin,-miR-23b
Pathways in cancer	miR-146a	CDK4;HSP90B1;RUNX1;ARAF	-STAT3,-Beta-catenin,-miR-23b
Pathways in cancer	miR-130b	CDK4;HSP90B1;RUNX1;ARAF	-STAT3,-Beta-catenin,-miR-23b
Pathways in cancer	miR-100	CDK4;HSP90B1;RUNX1;ARAF	-STAT3,-Beta-catenin,-miR-23b
Pathways in cancer	miR-454	FLT3LG;PAX8;CDK4;HSP90B1;RUNX1;ARAF	-Beta-catenin,-miR-23b
Pathways in cancer	miR-107	SLC2A1;FZD1;NCOA4;NFKB2;CDK4;APPL1;PTK2;HSP90B1;RARA;PLCG1;RUNX1;ARAF	-STAT3,-Beta-catenin
Pathways in cancer	miR-152	SLC2A1;FZD1;NCOA4;NFKB2;CDK4;APPL1;PTK2;HSP90B1;RARA;PLCG1;RUNX1;ARAF	-STAT3,-Beta-catenin
Pathways in cancer	miR-195	SLC2A1;FZD1;NCOA4;NFKB2;CDK4;APPL1;PTK2;HSP90B1;RARA;PLCG1;RUNX1;ARAF	-STAT3,-Beta-catenin
Huntington's disease	miR-130b	CLTB;NDUFB3	-Beta-catenin,-miR-23b
Huntington's disease	miR-454*	CLTB;NDUFB3	-Beta-catenin,-miR-23b,+miR-181d
Protein processing in endoplasmic reticulum	miR-181c	HSP90B1	-Beta-catenin,-miR-23b,+miR-181d
Protein processing in endoplasmic reticulum	miR-181d	HSP90B1	-Beta-catenin,-miR-23b,+miR-181d
Cell cycle	miR-503	CDK4;CDKN2D;ANAPC10	-Beta-catenin,-miR-23b
Cell cycle	miR-195	GADD45A;MYC;CDK4;ORC5;CDKN2D;ANAPC10	-CBP,-Beta-catenin
MAPK signaling pathway	miR-143	GADD45A;NGF;HSPA8;ATF4;FGF2;HSPA1B;MYC;NFKB2	-CBP,-Beta-catenin
MAPK signaling pathway	miR-424	GADD45A;NGF;HSPA8;ATF4;FGF2;HSPA1B;MYC;NFKB2	-CBP,-Beta-catenin
MAPK signaling pathway	let-7d	GADD45A;NGF;HSPA8;ATF4;FGF2;HSPA1B;MYC;NFKB2	-CBP,-Beta-catenin
MAPK signaling pathway	miR-195	GADD45A;NGF;HSPA8;ATF4;FGF2;HSPA1B;MYC;NFKB2	-CBP,-Beta-catenin
*: novel miRNAs that haven’t been reported to be related with glioma.
