# Supplementary material for: Identification of a Core miRNA-Pathway Regulatory Network in Glioma by Therapeutically Targeting miR-181d, miR-21, miR-23b, β-Catenin, CBP, and STAT3
Source: PLoS One. 2014 Jul 9;9(7):e101903. doi: 10.1371/journal.pone.0101903 (PMC4090169; doi:10.1371/journal.pone.0101903)
Supplement: Table S2 — Cox regression analyses of module signature, age, and karnofsky performance score (KPS) in the glioblastoma patient cohort. (XLS) [file pone.0101903.s015.xls]

## Sheet: Sheet1
Table S2. Cox regression analyses of module signature, age, and karnofsky performance score (KPS) in the glioblastoma patient cohort.
Variable	Univariate analysis			Multivariate analysis
	HR	Regression	P-value	HR	Regression	P-value
	(95%CI)	coefficient		(95%CI)	coefficient
Age	1.043(1.019-1.068)	0.042	0.000446	0.995(0.952-1.040)	-0.005	0.818
KPS	0.974(0.954-0.995)	-0.026	0.016	0.993(0.962-1.030)	-0.007	0.671
Module signature	0.94(0.9187-0.962)	-0.0618	1.5e-07	0.941(0.918-0.965)	-0.06	2.26e-06
